# Supplementary material for: The impact of rifaximin on inflammation and metabolism in alcoholic hepatitis: A randomized clinical trial
Source: PLoS One. 2022 Mar 14;17(3):e0264278. doi: 10.1371/journal.pone.0264278 (PMC8920190; doi:10.1371/journal.pone.0264278)
Supplement: S1 Data — (XLSX) [file pone.0264278.s005.xlsx]

## Sheet: Ark1
no	group	days_prior	gender	age	gahs	maddrey	meld	abic	sirs	bili	pp	inr	alb	alat	platelets	hvpg	fibro	asc	crea	carba	egfr	ammo	phes	he	crp	wbc		group	gender	procalc	scd163	lbp	infg	il10	il2	il6	il8	tnfa	gluta	tyrosin	valin	isoleu	leucin	fenylal	trypto	procalc_28	scd163_28	lbp_28	infg_28
1	1	17	1	50	11	74.6	34.6	9.45	1	285	0.23	2	24	78	140	20		1	196	21.6	37	95	-16		31	19.6		1	1	1.47	10.4	21.6	1.57805	1.17425	0.170958	18.6487	102.443	7.08785	323	110	127	38	69	81	63	0.21	7	18.9	18.9122
3	1	7	0	50	10	66.6	24.9	8.23	0	309	0.32	1.7	19	32	431	18	75	1	44	3.6		52	-10		29	18.3		1	0	0.21	16.84	20.8	2.65597	0.881196	0.254772	10.299	85.2132	4.37597	554	88	102	27	50	51	22	0.06	9.2	10.7	3.05521
7	1	0	1	59	8	55.2	21.6	8.27	0	140	0.23	1.9	20	60	53		48	1	58	1.3	123	54	-8		4	5.9		1	1	0.09	21.33	8.61	5.16954	0.556198		2.23347	22.1554	1.72705	620	174	131	35	65	75	45	0.13	19.26	9.42	181.77
8	1	6	0	52	11	80.7	26.2	8.62	0	310	0.2	2.2	17	37	123	12	45	1	69	4.6	47	113	-6		32	16.5		1	0	0.6	21.44	25.4	3.63079	3.0475	0.587611	23.2263	782.819	6.91135	606	71	82	31	41	57	23	0.58	14.43	19.9	46.4656
9	1	16	1	67	9	42.7	23.4	9.92	0	356	0.48	1.4	18	97	208	10	66.4	1	108	6		56			18	9		1	1	0.76			42.4206	1.55411	0.104934	11.7907	106.054	5.59816	485	164	163	50	79	87	80	0.19	8.28	17.4	8.74813
10	1	10	1	61	11	53.9	23.2	9.08	1	297	0.3	1.7	24	38	169			1	67	13.1	86	25			27	19.8		1	1	0.74	21.31	23.2	0.743915	2.39098	0.200001	25.716	1169.19	9.58018	428	147	173	48	83	94	60	0.32	10.4	21.3	1.72767
11	1	15	1	49	10	51.4	23	8.05	0	343	0.36	1.6	14	46	195	26	69	0	79	6	83	53	-16		42	29.5		1	1	0.78	10.09	22	2.55965	3.14312	0.0527188	39.8096	222.794	4.68269	404	62	105	36	59	53	27	0.64	9.27	21.6	6.30057
18	1	27	0	61	9	50.3	18.5	8.29	0	56	0.28	1.9	37	129	190			1	92	8.5	49	76	-9		18	19.7		1	0	0.65	21.18	20.6	8.83551	4.74981	0.144407	8.53867	221.799	9.95514	721	132	207	43	112	161	95	0.78	18.92	18.3	23.5662
19	1	3	0	56	10	138.3	31.7	10.54	0	484	0.13	3.1	21	44	156	18	73.5	0	59	3.2	73	37	-4		31	12.5		1	0		14.56	25.9	5.16887	2.23355	0.281784	5.56363	750.912	5.43415	449	88	134	40	79	62	28	1.74	28.04	20.6	57.2771
22	1	10	1	33	9	60.1	27.6	6.64	0	314	0.32	1.8	36	53	194	19	72	1	128	9.4	53	74	-1		53	13.8		1	1	0.82	12.52	55.9	1.35168	1.79333		6.16444	259.264	7.20518	593	61	143	49	83	57	28	0.33	5.39	36.2	1.22908
23	1	2	0	50	12	125.5	29.5	8.89	0	265	0.14	3.1	11	25	85		72	1	50	5.6		121	-9		25	15.8		1	0	0.47	13.35	7.9	15.1542	1.48041	0.017956	11.7183	68.8009	4.63967	655	154	155	20	90	97	32	0.47	11.91	7.77	2.34102
26	1	2	0	63	12	74.2	31.9	9.9	0	285	0.22	2.1	25	36	223			1	174	5.5		136			61	18.4		1	0	3.61	26.11	32.89	1.5678	1.15515		11.8088	188.774	8.19657	3221	28	126	27	78	50	10	1.25	41.1	20.52	2.27067
28	1	6	1	37	9	56.7	23.2	6.5	0	255	0.29	1.8	16	29	379	8	75	1	49	2.6	125	87	-6		33	35.2		1	1	0.4	12.92	18.73	0.546968	0.417023		2.81508	75.7958	2.24759	478	55	88	75	64	49	21	0.19	8.98	22.22	7.56472
29	1	15	1	42	9	52.5	22.8	7.01	0	273	0.32	1.7	17	68	243	7	54.2	1	50	8.1		78	-14		11	4.8		1	1	0.14	12.89	15.45	1.77862	4.72056	0.204095	1.36126	998.502	7.37117	406	75	127	44	70	68	34	0.39	8.78	19.15	4.87049
33	1	13	0	50	12	135.1	32	11.07	0	789	0.16	2.7	30	40	114		64.9	0	64	10.2	67		-7		12	17.2		1	0	0.74	22.7	2.39	1.7814	0.869851		4.4599	348.684	3.13661	1085	302	184	56	104	130	117	0.74	34.84	4.05	17.7301
	Mean			52	10.1333		26.2733	8.69733		317.4
	Median	10	9m7f	50	10	60.1	24.9	8.62	2	297	0.28	1.9	20	44	190	18	69	12	67	6		75	-8.5		29	17.2
	Range	0-27		33-67	08_12	50,3-138,3	18,5-34,6	6,5-11,7		56-789	0,13-0,48	1,4-3,1	14-36	25-129	53-431	7_26	45-75		44-196	1,3-21,6		25-147	`-1_-16		4_61	4,8-35,2
2	2	14	1	47	10	79.4	27.4	8.8	0	465	0.24	2	14	37	76	18	75	1	95	7.8	83	77	-18		52	15		2	1	1.44	17.41	23.9	15.0211	2.93599	0.165191	33.855	522.062	13.8167	791	187	160	65	99	110	56	0.87	12.93	16.3	9.61104
4	2	4	1	41	9	80.1	26.5	7.84	0	382	0.24	2	18	39	93	8	75	0	72	4.4	43	49	-13		31	7.6		2	1	0.67	11.13	9.73	6.12843	0.432267		6.16922	46.0461	4.31729	592	139	95	30	48	76	35	1.35	12.2	6.08	6.39665
5	2	12	1	71	11	109.6	29.1	11.21	0	352	0.15	2.7	17	30	74		75	1	83	5.5	60	51	-4		28	12.2		2	1	0.51	29.2	8.12		1.58167		11.0417	133.539	4.01005	672	262	167	45	87	128	54	0.32	30.6	5.13	6.84477
6	2	20	1	65	8	24.2	19.6	8.39	1	51	0.34	1.7	24	50	220	12.5	75	1	141	20.6	44	75	16		40	16		2	1	1.42	6.89	28.2	1.86306	1.09759	0.0668512	31.8617	67.916	6.54085	264	85	111	42	70	71	60	0.27	3.32	16.5	7.00185
12	2	8	1	35	10	149.6	32.5	8.65	1	496	0.12	3.3	24	35	224		75	1	55	4.2	162	50			47	23.3		2	1	0.44	16.31	20.9	0.855587	3.11769	0.175482	13.5071	1656.4	8.95074	451	53	95	46	61	39	18	0.29	14.09	16.2	3.60891
13	2	11	1	52	10	122.4	28.6	8.76	0	212	0.13	3.1	31	326	29			1	27	8.3	182	254			3	9.7		2	1	0.07	16.6	4.88		0.71695		17.4363	47.4085	1.99075	1113	350	284	69	132	430	278	1.28	34.9	7.51
14	2	13	1	51	11	88.6	29.9	9.31	0	450	0.23	2.1	18	113	222	18	61.5	1	108	10	88	78			25	15.7		2	1	0.51	20.49	18		4		3.6	364.8	5.8	586	123	172	53	106	115	67	0.67	21.37	19.6	2.93666
15	2	12	1	60	11	107	32.3	11.02	1	525	0.23	2	21	34	206	21.5	75	1	97	6	57	53	-5		36	16.7		2	1	0.75	11.72	24.4	3.9472	1.39396	0.185266	12.4426	168.776	4.59321	502	83	146	46	95	89	42	0.4	9.25	14.4	2.62997
16	2	8	0	72	9	60	23.3	10.03	0	223	0.29	1.9	20	78	183	15	68	0	80	5.9	62	41	-15		10	12.2		2	0	0.25	9.13	15.9	0.654465	1.01273		1.91134	181.411	3.23897	532	82	120	29	55	56	55	0.26	7.39	22.8	28.5879
17	2	12	1	48	9	86.6	29.7	9.19	0	497	0.23	2.1	16	36	184	18	75	0	112	4.7	58	77	-14		64	11.1		2	1	0.28	24.57	25.3	2.14007	3.30913	0.289159	13.7643	1148.44	8.20352	544	66	106	36	63	53	18	0.23	34.42	21.5	9.99038
21	2	2	0	46	10	133.8	31.5	9.56	0	496	0.12	3.4	20	46	171	18	48	0	63	2.2	67	110	-12		56	22.1		2	0	0.42	21.3	47.5	1.43866	1.16897	0.163634	12.9385	139.387	3.70201	529	111	139	51	88	73	34	0.3	16.89	39.9	0.931424
24	2	30	1	59	11	114.7	30.6	10.12	0	349	0.16	2.8	17	44	69			0	101	10.6	57	41		3	61	12.9		2	1	1.32	24.26	19.9	3.21241	2.18695		11.2807	247.446	6.0144	641	165	186	54	106	100	34	1.08	36.04	12.9	7.70839
25	2	15	0	74	9	109.2	26.9	10.67	0	165	0.15	2.9	30	20	134			1	51	1.7	63	117		4	2	6		2	0	0.08	13.17	9.51	19.3059	0.691853		30.8319	37.6811	3.11199	519	144	98	21	60	130	48	0.08	13.07	9.51	19.3059
30	2	43	0	40	9	172.5	33.1	8.85	0	347	0.1	3.9	35	42	26	21	57.1	1	31	2.3	131	42	-13		12	3.6		2	0	0.78	25.65	8.63	6.56114	0.65517	0.112898	15.1122	255.635	22.3738	320	178	115	18	64	75	38	1.13	16.56	9.48	2.4822
31	2	7	1	68	11	56.3	24.8	10.41	0	428	0.37	1.6	26	120	325			1	97	14.3		27			22	24.4		2	1	0.22	12.67	21.9	0.341231	0.450896		4.44783	202.383	3.32995	614	143	178	48	100	93	80	0.22	9.69	23.1	5.06056
32	2	8	1	51	9	62.7	24.5	8.45	0	358	0.29	1.8	22	51	204			0	70	4.6	165	59	-4		9	9.7		2	1		16.65	16.7	1.24744	1.57131	0.159346	24.9702	810.031	4.13019	654	166	189	64	105	73	65	0.15	6.14	13.8	21.9761
	Mean
	Median	12	13m3f	51.5	10	97.8	28.85	9.25	3	370	0.23	2.1	20.5	43	177	18	75	10	81.5	5.7	63	56	-12.5		29.5	12.55
	Range	2_43		35-74	8_11	24,2-172,5	19,6-33,1	7,84-11,21		51-497	0,1-0,37	1,6-3,4	14-35	20-326	29-325	8_21,5	48-75		27-141	1,7-20,6	43-182	27-254	`-4_-18		2_64	3,6-24,4
no	group	days_prior	gender	age	gahs	maddrey	meld	abic	sirs	bili	pp	inr	alb	alat	platelets	hvpg	fibro	asc	crea	carba	egfr	ammo	phes	he	crp	wbc		group	gender	procalc	scd163	lbp	infg	il10	il2	il6	il8	tnfa	gluta	tyrosin	valin	isoleu	leucin	fenylal	trypto	procalc_28	scd163_28	lbp_28	infg_28
1	1	17	1	50	11	74.6	34.6	9.45	1	285	0.23	2	24	78	140	20		1	196	21.6	37	95	-16		31	19.6		1	1	1.47	10.4	21.6	1.57805	1.17425	0.170958	18.6487	102.443	7.08785	323	110	127	38	69	81	63	0.21	7	18.9	18.9122
3	1	7	0	50	10	66.6	24.9	8.23	0	309	0.32	1.7	19	32	431	18	75	1	44	3.6		52	-10		29	18.3		2	1	1.44	17.41	23.9	15.0211	2.93599	0.165191	33.855	522.062	13.8167	791	187	160	65	99	110	56	0.87	12.93	16.3	9.61104
7	1	0	1	59	8	55.2	21.6	8.27	0	140	0.23	1.9	20	60	53		48	1	58	1.3	123	54	-8		4	5.9		1	0	0.21	16.84	20.8	2.65597	0.881196	0.254772	10.299	85.2132	4.37597	554	88	102	27	50	51	22	0.06	9.2	10.7	3.05521
8	1	6	0	52	11	80.7	26.2	8.62	0	310	0.2	2.2	17	37	123	12	45	1	69	4.6	47	113	-6		32	16.5		2	1	0.67	11.13	9.73	6.12843	0.432267		6.16922	46.0461	4.31729	592	139	95	30	48	76	35	1.35	12.2	6.08	6.39665
9	1	16	1	67	9	42.7	23.4	9.92	0	356	0.48	1.4	18	97	208	10	66.4	1	108	6		56			18	9		2	1	0.51	29.2	8.12		1.58167		11.0417	133.539	4.01005	672	262	167	45	87	128	54	0.32	30.6	5.13	6.84477
10	1	10	1	61	11	53.9	23.2	9.08	1	297	0.3	1.7	24	38	169			1	67	13.1	86	25			27	19.8		2	1	1.42	6.89	28.2	1.86306	1.09759	0.0668512	31.8617	67.916	6.54085	264	85	111	42	70	71	60	0.27	3.32	16.5	7.00185
11	1	15	1	49	10	51.4	23	8.05	0	343	0.36	1.6	14	46	195	26	69	0	79	6	83	53	-16		42	29.5		1	1	0.09	21.33	8.61	5.16954	0.556198		2.23347	22.1554	1.72705	620	174	131	35	65	75	45	0.13	19.26	9.42	181.77
18	1	27	0	61	9	50.3	18.5	8.29	0	56	0.28	1.9	37	129	190			1	92	8.5	49	76	-9		18	19.7		1	0	0.6	21.44	25.4	3.63079	3.0475	0.587611	23.2263	782.819	6.91135	606	71	82	31	41	57	23	0.58	14.43	19.9	46.4656
19	1	3	0	56	10	138.3	31.7	10.54	0	484	0.13	3.1	21	44	156	18	73.5	0	59	3.2	73	37	-4		31	12.5		1	1	0.76			42.4206	1.55411	0.104934	11.7907	106.054	5.59816	485	164	163	50	79	87	80	0.19	8.28	17.4	8.74813
22	1	10	1	33	9	60.1	27.6	6.64	0	314	0.32	1.8	36	53	194	19	72	1	128	9.4	53	74	-1		53	13.8		1	1	0.74	21.31	23.2	0.743915	2.39098	0.200001	25.716	1169.19	9.58018	428	147	173	48	83	94	60	0.32	10.4	21.3	1.72767
23	1	2	0	50	12	125.5	29.5	8.89	0	265	0.14	3.1	11	25	85		72	1	50	5.6		121	-9		25	15.8		1	1	0.78	10.09	22	2.55965	3.14312	0.0527188	39.8096	222.794	4.68269	404	62	105	36	59	53	27	0.64	9.27	21.6	6.30057
26	1	2	0	63	12	74.2	31.9	9.9	0	285	0.22	2.1	25	36	223			1	174	5.5		136			61	18.4		2	1	0.44	16.31	20.9	0.855587	3.11769	0.175482	13.5071	1656.4	8.95074	451	53	95	46	61	39	18	0.29	14.09	16.2	3.60891
28	1	6	1	37	9	56.7	23.2	6.5	0	255	0.29	1.8	16	29	379	8	75	1	49	2.6	125	87	-6		33	35.2		2	1	0.51	20.49	18		4		3.6	364.8	5.8	586	123	172	53	106	115	67	0.67	21.37	19.6	2.93666
29	1	15	1	42	9	52.5	22.8	7.01	0	273	0.32	1.7	17	68	243	7	54.2	1	50	8.1		78	-14		11	4.8		2	1	0.75	11.72	24.4	3.9472	1.39396	0.185266	12.4426	168.776	4.59321	502	83	146	46	95	89	42	0.4	9.25	14.4	2.62997
33	1	13	0	50	12	135.1	32	11.07	0	789	0.16	2.7	30	40	114		64.9	0	64	10.2	67		-7		12	17.2		2	0	0.25	9.13	15.9	0.654465	1.01273		1.91134	181.411	3.23897	532	82	120	29	55	56	55	0.26	7.39	22.8	28.5879
2	2	14	1	47	10	79.4	27.4	8.8	0	465	0.24	2	14	37	76	18	75	1	95	7.8	83	77	-18		52	15		2	1	0.28	24.57	25.3	2.14007	3.30913	0.289159	13.7643	1148.44	8.20352	544	66	106	36	63	53	18	0.23	34.42	21.5	9.99038
4	2	4	1	41	9	80.1	26.5	7.84	0	382	0.24	2	18	39	93	8	75	0	72	4.4	43	49	-13		31	7.6		1	0	0.65	21.18	20.6	8.83551	4.74981	0.144407	8.53867	221.799	9.95514	721	132	207	43	112	161	95	0.78	18.92	18.3	23.5662
5	2	12	1	71	11	109.6	29.1	11.21	0	352	0.15	2.7	17	30	74		75	1	83	5.5	60	51	-4		28	12.2		1	0		14.56	25.9	5.16887	2.23355	0.281784	5.56363	750.912	5.43415	449	88	134	40	79	62	28	1.74	28.04	20.6	57.2771
6	2	20	1	65	8	24.2	19.6	8.39	1	51	0.34	1.7	24	50	220	12.5	75	1	141	20.6	44	75	16		40	16
12	2	8	1	35	10	149.6	32.5	8.65	1	496	0.12	3.3	24	35	224		75	1	55	4.2	162	50			47	23.3		2	0	0.42	21.3	47.5	1.43866	1.16897	0.163634	12.9385	139.387	3.70201	529	111	139	51	88	73	34	0.3	16.89	39.9	0.931424
13	2	11	1	52	10	122.4	28.6	8.76	0	212	0.13	3.1	31	326	29			1	27	8.3	182	254			3	9.7		1	1	0.82	12.52	55.9	1.35168	1.79333		6.16444	259.264	7.20518	593	61	143	49	83	57	28	0.33	5.39	36.2	1.22908
14	2	13	1	51	11	88.6	29.9	9.31	0	450	0.23	2.1	18	113	222	18	61.5	1	108	10	88	78			25	15.7		1	0	0.47	13.35	7.9	15.1542	1.48041	0.017956	11.7183	68.8009	4.63967	655	154	155	20	90	97	32	0.47	11.91	7.77	2.34102
15	2	12	1	60	11	107	32.3	11.02	1	525	0.23	2	21	34	206	21.5	75	1	97	6	57	53	-5		36	16.7		2	1	1.32	24.26	19.9	3.21241	2.18695		11.2807	247.446	6.0144	641	165	186	54	106	100	34	1.08	36.04	12.9	7.70839
16	2	8	0	72	9	60	23.3	10.03	0	223	0.29	1.9	20	78	183	15	68	0	80	5.9	62	41	-15		10	12.2		2	0	0.08	13.17	9.51	19.3059	0.691853		30.8319	37.6811	3.11199	519	144	98	21	60	130	48	0.08	13.07	9.51	19.3059
17	2	12	1	48	9	86.6	29.7	9.19	0	497	0.23	2.1	16	36	184	18	75	0	112	4.7	58	77	-14		64	11.1		1	0	3.61	26.11	32.89	1.5678	1.15515		11.8088	188.774	8.19657	3221	28	126	27	78	50	10	1.25	41.1	20.52	2.27067
21	2	2	0	46	10	133.8	31.5	9.56	0	496	0.12	3.4	20	46	171	18	48	0	63	2.2	67	110	-12		56	22.1		1	1	0.69	11.07	7.54	1.03519	0.652889		1.70405	82.5001	2.80702	978	389	262	100	165	164	122	0.95	11.85	8.43	3.75672
24	2	30	1	59	11	114.7	30.6	10.12	0	349	0.16	2.8	17	44	69			0	101	10.6	57	41		3	61	12.9		1	1	0.4	12.92	18.73	0.546968	0.417023		2.81508	75.7958	2.24759	478	55	88	75	64	49	21	0.19	8.98	22.22	7.56472
25	2	15	0	74	9	109.2	26.9	10.67	0	165	0.15	2.9	30	20	134			1	51	1.7	63	117		4	2	6		1	1	0.14	12.89	15.45	1.77862	4.72056	0.204095	1.36126	998.502	7.37117	406	75	127	44	70	68	34	0.39	8.78	19.15	4.87049
30	2	43	0	40	9	172.5	33.1	8.85	0	347	0.1	3.9	35	42	26	21	57.1	1	31	2.3	131	42	-13		12	3.6		2	0	0.78	25.65	8.63	6.56114	0.65517	0.112898	15.1122	255.635	22.3738	320	178	115	18	64	75	38	1.13	16.56	9.48	2.4822
31	2	7	1	68	11	56.3	24.8	10.41	0	428	0.37	1.6	26	120	325			1	97	14.3		27			22	24.4		2	1	0.22	12.67	21.9	0.341231	0.450896		4.44783	202.383	3.32995	614	143	178	48	100	93	80	0.22	9.69	23.1	5.06056
32	2	8	1	51	9	62.7	24.5	8.45	0	358	0.29	1.8	22	51	204			0	70	4.6	165	59	-4		9	9.7		2	1		16.65	16.7	1.24744	1.57131	0.159346	24.9702	810.031	4.13019	654	166	189	64	105	73	65	0.15	6.14	13.8	21.9761
	Mean																											1	0	0.74	22.7	2.39	1.7814	0.869851		4.4599	348.684	3.13661	1085	302	184	56	104	130	117	0.74	34.84	4.05	17.7301
	Median	11	22m10f	51	10	79.4	27.4	8.89	5	343	0.23	2	20	44	183	18	72	22	72	5.9	67	66.5	-9		29	15.7
	Range	0-43		33-74	8_12	24,2-172,5	18,5-34,6	6,5-11,7		51-789	0,1-0,48	1,4-3,6	14-36	20-326	29-431	7_26	45-75		27-196	1,3-21,6		25-254	`-1_-18		2_64	3,6-35,2
[truncated: 42 more columns]
